# Supplementary material for: ZnO-CeO2 Hollow Nanospheres for Selective Determination of Dopamine and Uric Acid
Source: Molecules. 2024 Apr 15;29(8):1786. doi: 10.3390/molecules29081786 (PMC11051899; doi:10.3390/molecules29081786)
Supplement: Supplementary file 1 [file molecules-29-01786-s001.zip]

Archive with 1 entries (1 files):
- molecules-2945344-supplementary.pdf
